# Supplementary material for: Interplay of Mendelian and polygenic risk factors in Arab breast cancer patients
Source: Genome Med. 2023 Sep 1;15:65. doi: 10.1186/s13073-023-01220-4 (PMC10474689; doi:10.1186/s13073-023-01220-4)
Supplement: Supplementary file 1 — Additional file 1 Contains Supplementary Tables S1 (Clinical characteristics by family history), S2 (Imputation performance by imputation quality scores), S3 (Imputation performance by variant MAF), S4 (PRS performance), S5 (Pathogenic variant carriers and their variant type), and S6 (Effect of removing pathogenic variant carriers on AUC). [file 13073_2023_1220_MOESM1_ESM.xls]

## Sheet: Table Legends
Table ID	Content
Table S1	Clinical Characteristics by Family History
Table S2	Imputation Performance by Info Bins
Table S3	Imputation Performance By MAF Bins
Table S4	PRS Performance
Table S5	Pathogenic Variants Carriers
Table S6	Effects of Removing PV Carriers

## Sheet: Table S1
		Grouped by Has 1st Degree Relative with Breast Cancer	Grouped by Has 1st Degree Relative with Breast Cancer	Grouped by Has 1st Degree Relative with Breast Cancer	Grouped by Has 1st Degree Relative with Breast Cancer	Grouped by Has 1st Degree Relative with Breast Cancer
		Missing	Overall	FALSE	TRUE	P-Value
n			220	177	27
Age, mean (SD)		16	47.7 (10.1)	47.7 (10.2)	47.5 (9.6)	0.912
ER+, n (%)	Negative	72	30 (20.3)	27 (20.8)	3 (17.6)	1
ER+, n (%)	Positive		118 (79.7)	103 (79.2)	14 (82.4)
PR+, n (%)	Negative	72	40 (27.0)	36 (27.7)	4 (23.5)	1
PR+, n (%)	Positive		108 (73.0)	94 (72.3)	13 (76.5)
HER2+, n (%)	Negative	80	106 (75.7)	93 (76.2)	13 (76.5)	1
HER2+, n (%)	Positive		34 (24.3)	29 (23.8)	4 (23.5)
Histology, n (%)	Other	16	11 (5.4)	9 (5.1)	2 (7.4)	0.595
Histology, n (%)	Ductal carcinoma in situ		22 (10.8)	18 (10.2)	4 (14.8)
Histology, n (%)	Inflammatory breast cancer		2 (1.0)	2 (1.1)
Histology, n (%)	Invasive ductal carcinoma		137 (67.2)	122 (68.9)	15 (55.6)
Histology, n (%)	Invasive lobular carcinoma		21 (10.3)	16 (9.0)	5 (18.5)
Histology, n (%)	Lobular carcinoma in situ		4 (2.0)	4 (2.3)
Histology, n (%)	Medullary carcinoma Mucinous (colloid) carcinoma		2 (1.0)	2 (1.1)
Histology, n (%)	Papillary carcinoma		2 (1.0)	2 (1.1)
Histology, n (%)	Phyllodes tumors		1 (0.5)	1 (0.6)
Histology, n (%)	Tubular carcinoma		2 (1.0)	1 (0.6)	1 (3.7)
Gene with Pathogenic Variant, n (%)	ATM	0	4 (1.8)	3 (1.7)	1 (3.7)	0.452
Gene with Pathogenic Variant, n (%)	BRCA1		4 (1.8)	3 (1.7)	1 (3.7)
Gene with Pathogenic Variant, n (%)	BRCA2		10 (4.5)	8 (4.5)	2 (7.4)
Gene with Pathogenic Variant, n (%)	FAH		1 (0.5)	1 (0.6)
Gene with Pathogenic Variant, n (%)	FANCA		1 (0.5)	1 (0.6)
Gene with Pathogenic Variant, n (%)	FANCC		1 (0.5)		1 (3.7)
Gene with Pathogenic Variant, n (%)	FANCD2		1 (0.5)	1 (0.6)
Gene with Pathogenic Variant, n (%)	FANCI		1 (0.5)	1 (0.6)
Gene with Pathogenic Variant, n (%)	MPL		2 (0.9)	2 (1.1)
Gene with Pathogenic Variant, n (%)	Multiple		4 (1.8)	2 (1.1)	2 (7.4)
Gene with Pathogenic Variant, n (%)	NF1		1 (0.5)	1 (0.6)
Gene with Pathogenic Variant, n (%)	None		183 (83.2)	147 (83.1)	20 (74.1)
Gene with Pathogenic Variant, n (%)	POLH		1 (0.5)	1 (0.6)
Gene with Pathogenic Variant, n (%)	PTEN		2 (0.9)	2 (1.1)
Gene with Pathogenic Variant, n (%)	SDHB		2 (0.9)	2 (1.1)
Gene with Pathogenic Variant, n (%)	XPC		2 (0.9)	2 (1.1)

## Sheet: Table S2
Imputation Quality Score Bins	variant_evaluated	number_of_samples_evaluated	dosage_correlation_mean	dosage_correlation_std	dosage_correlation_min	dosage_correlation_25%	dosage_correlation_50%	dosage_correlation_75%	dosage_correlation_max
(0.0, 0.1]	83762	182	0.058573	0.170761	9.9514e-07	2.47137e-05	4.93342e-05	0.00112299	0.996079
(0.1, 0.2]	25089	213	0.368827	0.213955	0.000522869	0.202904	0.355154	0.534253	0.933107
(0.2, 0.3]	21109	215	0.498502	0.124539	0.183487	0.416019	0.496535	0.592887	0.788534
(0.3, 0.4]	33568	215	0.520443	0.0678788	0.28371	0.473809	0.521319	0.563349	0.716181
(0.4, 0.5]	68026	215	0.564495	0.0526917	0.431851	0.531981	0.565089	0.599503	0.702831
(0.5, 0.6]	118680	215	0.610497	0.0418567	0.482589	0.585879	0.611291	0.635108	0.735818
(0.6, 0.7]	200170	215	0.679442	0.0283551	0.558795	0.662272	0.67977	0.698782	0.758865
(0.7, 0.8]	376761	215	0.750843	0.0211391	0.688033	0.738551	0.75009	0.763203	0.812884
(0.8, 0.9]	863447	215	0.843097	0.0131391	0.80357	0.835477	0.844067	0.851525	0.882907
(0.9, 1.0]	10968597	215	0.953043	0.0071983	0.924272	0.949246	0.954239	0.957983	0.966372

## Sheet: Table S3
Filter Status	Cohort Minor Allele Frequency Bins	number_of_samples_evaluated	dosage_correlation_mean	dosage_correlation_std	dosage_correlation_min	dosage_correlation_25%	dosage_correlation_50%	dosage_correlation_75%	dosage_correlation_max
Post-filtered	(0.0, 0.005]	215	0.939414	0.0200875	0.872526	0.928281	0.940586	0.952439	0.983499
Post-filtered	(0.005, 0.01]	215	0.935838	0.0196575	0.841309	0.923968	0.937112	0.947364	0.976517
Post-filtered	(0.01, 0.02]	215	0.938695	0.0132992	0.896026	0.930568	0.93981	0.947892	0.968845
Post-filtered	(0.02, 0.05]	215	0.937809	0.00970457	0.902251	0.931115	0.938608	0.944852	0.959346
Post-filtered	(0.05, 0.1]	215	0.943142	0.00775015	0.920951	0.938952	0.943596	0.948268	0.960151
Post-filtered	(0.1, 0.15]	215	0.947255	0.0078812	0.920236	0.942325	0.948504	0.952629	0.966721
Post-filtered	(0.15, 0.2]	215	0.947121	0.00840934	0.914387	0.941707	0.947668	0.952658	0.967078
Post-filtered	(0.2, 0.25]	215	0.9449	0.00900698	0.910029	0.939339	0.945314	0.951146	0.966466
Post-filtered	(0.25, 0.3]	215	0.945668	0.0100782	0.89828	0.940642	0.947154	0.952813	0.963662
Post-filtered	(0.3, 0.35]	215	0.945044	0.0103794	0.899246	0.939237	0.946416	0.952345	0.968843
Post-filtered	(0.35, 0.4]	215	0.94473	0.0103576	0.911402	0.938889	0.946062	0.952229	0.96494
Post-filtered	(0.4, 0.45]	215	0.942941	0.011566	0.900425	0.936663	0.945	0.949693	0.963655
Post-filtered	(0.45, 0.5]	215	0.943125	0.0114101	0.893772	0.937014	0.944053	0.951343	0.965971
Pre-filtered	(0.0, 0.005]	215	0.683003	0.0590335	0.477111	0.648122	0.674343	0.708766	0.836866
Pre-filtered	(0.005, 0.01]	215	0.667485	0.048332	0.500519	0.638829	0.665907	0.693702	0.775577
Pre-filtered	(0.01, 0.02]	215	0.710003	0.0273507	0.635544	0.692549	0.710239	0.72796	0.793707
Pre-filtered	(0.02, 0.05]	215	0.756704	0.0185443	0.710277	0.744918	0.758176	0.769666	0.800456
Pre-filtered	(0.05, 0.1]	215	0.791555	0.0154784	0.754648	0.780004	0.79108	0.80198	0.838113
Pre-filtered	(0.1, 0.15]	215	0.83265	0.0138342	0.79647	0.822799	0.833559	0.842272	0.866112
Pre-filtered	(0.15, 0.2]	215	0.847287	0.0136473	0.799018	0.839438	0.848971	0.855425	0.885266
Pre-filtered	(0.2, 0.25]	215	0.857562	0.0129521	0.8159	0.849933	0.857458	0.866348	0.88675
Pre-filtered	(0.25, 0.3]	215	0.855919	0.0138873	0.804921	0.845752	0.856575	0.865154	0.890345
Pre-filtered	(0.3, 0.35]	215	0.873856	0.0137081	0.816284	0.865891	0.875488	0.881779	0.908847
Pre-filtered	(0.35, 0.4]	215	0.878015	0.0144161	0.834043	0.867607	0.879481	0.888319	0.915008
Pre-filtered	(0.4, 0.45]	215	0.883645	0.0143983	0.833669	0.876215	0.884979	0.89292	0.917159
Pre-filtered	(0.45, 0.5]	215	0.873388	0.0143401	0.817715	0.864956	0.875167	0.883889	0.906487

## Sheet: Table S4
PRS ID	Number of SNPs in PRS	PRS Derivation Method	AUC_population Validation Database	Total Number of Patients	Total Number of Patients with First-degree Relative with Breast Cancer	Total Number of Patients with Any-degree Relative with Breast Cancer	PRS_raw AUC_fam	PRS_adjusted AUC_fam	PRS_adjusted AUC_fam-any	Change in AUC_fam after adjusting for population	Change in AUC_fam-any after adjusting for population	Total Number of ER+ or PR+ Patients	Total Number of ER+ or PR+ Patients with First-degree Relative with Breast Cancer	Total Number of ER+ or PR+ Patients with Any-degree Relative with Breast Cancer	PRS_raw AUC_fam (ER+ or PR+)	PRS_adjusted AUC_fam (ER+ or PR+)	PRS_adjusted AUC_fam-anyn(ER+ or PR+)	Total Number of HER2+ Patients	Total Number of HER2+ Patients with First-degree Relative with Breast Cancer	Total Number of HER2+ Patients with Any-degree Relative with Breast Cancer	PRS_raw AUC_fam (HER2+ only)	PRS_adjusted AUC_fam (HER2+ only)	PRS_adjusted AUC_fam-any (HER2+ only)	Total Number of TNBC Patients	Total Number of TNBC Patients with First-degree Relative with Breast Cancer	Total Number of TNBC Patients with Any-degree Relative with Breast Cancer	PRS_raw AUC_fam (TNBC only)	PRS_adjusted AUC_fam (TNBC only)	PRS_adjusted AUC_fam-any (TNBC only)
PRSWEB_PHECODE174.1_Onco-iCOGS-Overall-BRCA_LASSOSUM_MGI_20200608	118388	Lassosum	MGI	200	25	53	0.649371	0.662629	0.6048	0.0132571	0.00872802	117	13	28	0.644601	0.647929	0.550963	32	3	7	0.37931	0.413793	0.588571	17	1	7	1	1	0.657143
PRSWEB_PHECODE174.1_Onco-iCOGS-Overall-BRCA_LASSOSUM_UKB_20200608	286144	Lassosum	UKB	200	25	53	0.655771	0.661943	0.586831	0.00617143	-0.000256706	117	13	28	0.654216	0.647189	0.522873	32	3	7	0.367816	0.37931	0.56	17	1	7	1	1	0.671429
PRSWEB_PHECODE174.1_UKBB-SAIGE-HRC-X174.1_LASSOSUM_MGI_20200608	6977	Lassosum	MGI	200	25	53	0.666171	0.656	0.579772	-0.0101714	-0.002182	117	13	28	0.611686	0.585059	0.524478	32	3	7	0.304598	0.287356	0.525714	17	1	7	1	1	0.6
PRSWEB_PHECODE174.1_iCOGS-Overall-BRCA_PRS-CS_UKB_20200608	1116546	PRS-CS	UKB	200	25	53	0.625029	0.641829	0.563214	0.0168	0.0118085	117	13	28	0.605769	0.599852	0.517657	32	3	7	0.356322	0.37931	0.554286	17	1	7	1	1	0.514286
PRSWEB_PHECODE174.1_GWAS-Catalog-r2019-05-03-X174.1_PT_UKB_20200608	79	P&T	UKB	200	25	53	0.573486	0.572571	0.553074	-0.000914286	-0.00320883	117	13	28	0.596154	0.60355	0.515249	32	3	7	0.505747	0.517241	0.405714	17	1	7	0.6875	0.5	0.471429
PRSWEB_PHECODE174.1_Onco-iCOGS-Overall-BRCA_PT_UKB_20200608	1682	P&T	UKB	200	25	53	0.566857	0.579657	0.551277	0.0128	0.000128353	117	13	28	0.539941	0.560651	0.449037	32	3	7	0.413793	0.494253	0.56	17	1	7	1	1	0.671429
PRSWEB_PHECODE174.1_GWAS-Catalog-r2019-05-03-X174.1_P_5e-05_UKB_20200608	105	P_5e-05	UKB	200	25	53	0.5584	0.549943	0.55102	-0.00845714	-0.0112951	117	13	28	0.534024	0.526627	0.50923	32	3	7	0.54023	0.528736	0.388571	17	1	7	0.9375	0.875	0.757143
PRSWEB_PHECODE174.1_Onco-iCOGS-Overall-BRCA_PT_MGI_20200608	3038	P&T	MGI	200	25	53	0.593029	0.601829	0.550635	0.0088	-0.00134771	117	13	28	0.576923	0.582101	0.467496	32	3	7	0.517241	0.54023	0.611429	17	1	7	1	1	0.671429
PRSWEB_PHECODE174.1_Onco-iCOGS-Overall-BRCA_PRS-CS_MGI_20200608	1119140	PRS-CS	MGI	200	25	53	0.5696	0.575771	0.54563	0.00617143	0.00487742	117	13	28	0.545488	0.534024	0.475923	32	3	7	0.344828	0.344828	0.525714	17	1	7	1	1	0.714286
PRSWEB_PHECODE174.1_Onco-iCOGS-Overall-BRCA_PRS-CS_UKB_20200608	1120410	PRS-CS	UKB	200	25	53	0.591086	0.6032	0.544859	0.0121143	0.0030163	117	13	28	0.564349	0.560651	0.458266	32	3	7	0.367816	0.367816	0.525714	17	1	7	1	1	0.7
PRSWEB_PHECODE174.1_iCOGS-Overall-BRCA_LASSOSUM_MGI_20200608	18356	Lassosum	MGI	200	25	53	0.625714	0.619886	0.544603	-0.00582857	-0.00808625	117	13	28	0.58284	0.568787	0.493579	32	3	7	0.310345	0.356322	0.508571	17	1	7	1	1	0.428571
PRSWEB_PHECODE174.1_iCOGS-Overall-BRCA_PRS-CS_MGI_20200608	1115484	PRS-CS	MGI	200	25	53	0.616457	0.619657	0.543961	0.0032	0.00487742	117	13	28	0.592825	0.565828	0.491573	32	3	7	0.344828	0.333333	0.508571	17	1	7	1	1	0.571429
PRSWEB_PHECODE174.1_iCOGS-Overall-BRCA_LASSOSUM_UKB_20200608	7118	Lassosum	UKB	200	25	53	0.637943	0.638171	0.541394	0.000228571	-0.0106533	117	13	28	0.600592	0.600592	0.499197	32	3	7	0.390805	0.45977	0.611429	17	1	7	1	1	0.442857
PRSWEB_PHECODE174.1_C3-BREAST-3_PRS-CS_MGI_20200608	1111495	PRS-CS	MGI	200	25	53	0.563771	0.566629	0.538057	0.00285714	0.00584007	117	13	28	0.498151	0.497041	0.506019	32	3	7	0.183908	0.218391	0.502857	17	1	7	1	1	0.685714
PRSWEB_PHECODE174.1_C3-BREAST-3_LASSOSUM_MGI_20200608	2267	Lassosum	MGI	200	25	53	0.664914	0.654857	0.536902	-0.0100571	-0.00198948	117	13	28	0.60466	0.594675	0.487961	32	3	7	0.310345	0.287356	0.417143	17	1	7	1	1	0.614286
PGS000004	313	Hard-Thresholding	UKB	200	25	53	0.573714	0.5856	0.529072	0.0118857	0.00263124	117	13	28	0.561391	0.574704	0.462681	32	3	7	0.333333	0.344828	0.548571	17	1	7	1	1	0.428571
PRSWEB_PHECODE174.1_C50_LASSOSUM_MGI_20200608	4047	Lassosum	MGI	200	25	53	0.634857	0.632	0.520216	-0.00285714	-0.00160442	117	13	28	0.577293	0.566568	0.465088	32	3	7	0.344828	0.402299	0.485714	17	1	7	1	0.9375	0.742857
PRSWEB_PHECODE174.1_UKBB-SAIGE-HRC-X174.1_PT_MGI_20200608	84	P&T	MGI	200	25	53	0.584457	0.584457	0.50815	1.11022e-16	0.00564754	117	13	28	0.516272	0.524408	0.47191	32	3	7	0.287356	0.402299	0.4	17	1	7	1	1	0.6
PRSWEB_PHECODE174.1_iCOGS-Overall-BRCA_PT_UKB_20200608	85	P&T	UKB	200	25	53	0.517486	0.510629	0.492363	-0.00685714	-0.00949814	117	13	28	0.50074	0.493343	0.471108	32	3	7	0.344828	0.356322	0.382857	17	1	7	0.8125	0.8125	0.585714
PRSWEB_PHECODE174.1_C3-BREAST-3_PT_MGI_20200608	120	P&T	MGI	200	25	53	0.534971	0.518171	0.487614	-0.0168	-0.0111026	117	13	28	0.45784	0.440089	0.467897	32	3	7	0.333333	0.333333	0.497143	17	1	7	1	1	0.628571
PRSWEB_PHECODE174.1_iCOGS-Overall-BRCA_PT_MGI_20200608	363	P&T	MGI	200	25	53	0.484114	0.481829	0.484533	-0.00228571	0.00102683	117	13	28	0.47855	0.485947	0.4374	32	3	7	0.390805	0.390805	0.48	17	1	7	0.9375	1	0.557143

## Sheet: Table S5
Carrier	Gene	Pathogenic Variant Type	Clinvar Significance	Clinvar Submissions	HGVS Codon Change	HGVS Protein Change
BC_P_028	SDHB	missense_variant	Conflicting_interpretations_of_pathogenicity	Likely_pathogenic(1),Uncertain_significance(1)	ENST00000375499.8:c.143A>T	ENSP00000364649.3:p.Asp48Val
BC_P_161	SDHB	missense_variant	Conflicting_interpretations_of_pathogenicity	Likely_pathogenic(1),Uncertain_significance(1)	ENST00000375499.8:c.143A>T	ENSP00000364649.3:p.Asp48Val
BC_P_206	SDHB	missense_variant	Conflicting_interpretations_of_pathogenicity	Likely_pathogenic(1),Uncertain_significance(1)	ENST00000375499.8:c.143A>T	ENSP00000364649.3:p.Asp48Val
BC_P_059	MPL	missense_variant	Pathogenic/Likely_pathogenic	-	ENST00000372470.9:c.317C>T	ENSP00000361548.3:p.Pro106Leu
BC_P_098	MPL	missense_variant	Pathogenic/Likely_pathogenic	-	ENST00000372470.9:c.317C>T	ENSP00000361548.3:p.Pro106Leu
BC_P_137	MPL	missense_variant	Pathogenic/Likely_pathogenic	-	ENST00000372470.9:c.317C>T	ENSP00000361548.3:p.Pro106Leu
BC_P_075	FANCD2	inframe_deletion	Pathogenic	-	ENST00000675286.1:c.813_815del	ENSP00000502379.1:p.Ser272del
BC_P_146	XPC	splice_acceptor_variant	Pathogenic	-	ENST00000285021.12:c.2251-1G>C	-
BC_P_171	XPC	splice_acceptor_variant	Pathogenic	-	ENST00000285021.12:c.2251-1G>C	-
BC_P_129	POLH	stop_gained	-	-	ENST00000372236.9:c.535C>T	ENSP00000361310.4:p.Gln179Ter
BC_P_036	FANCC	stop_gained	Conflicting_interpretations_of_pathogenicity	Likely_pathogenic(2),Uncertain_significance(1)	ENST00000289081.8:c.1663C>T	ENSP00000289081.3:p.Arg555Ter
BC_P_094	XPA	stop_gained	-	-	ENST00000375128.5:c.589C>T	ENSP00000364270.5:p.Gln197Ter
BC_P_046	PTEN	stop_gained	Pathogenic	-	ENST00000371953.8:c.49C>T	ENSP00000361021.3:p.Gln17Ter
BC_P_132	PTEN	stop_gained	Pathogenic	-	ENST00000371953.8:c.1003C>T	ENSP00000361021.3:p.Arg335Ter
BC_P_145	ATM	frameshift_variant	-	-	ENST00000675843.1:c.1904_1905del	ENSP00000501606.1:p.His635ProfsTer5
BC_P_007	ATM	frameshift_variant	Pathogenic/Likely_pathogenic	-	ENST00000675843.1:c.3279_3282del	ENSP00000501606.1:p.Asn1094AspfsTer14
BC_P_081	ATM	frameshift_variant	-	-	ENST00000675843.1:c.9066del	ENSP00000501606.1:p.Gly3023AlafsTer10
BC_P_044	BRCA2	stop_gained	Pathogenic	-	ENST00000380152.8:c.414T>A	ENSP00000369497.3:p.Cys138Ter
BC_P_001	BRCA2	frameshift_variant	Pathogenic	-	ENST00000380152.8:c.2808_2811del	ENSP00000369497.3:p.Ala938ProfsTer21
BC_P_009	BRCA2	frameshift_variant	Pathogenic	-	ENST00000380152.8:c.2808_2811del	ENSP00000369497.3:p.Ala938ProfsTer21
BC_P_010	BRCA2	frameshift_variant	Pathogenic	-	ENST00000380152.8:c.2808_2811del	ENSP00000369497.3:p.Ala938ProfsTer21
BC_P_028	BRCA2	frameshift_variant	Pathogenic	-	ENST00000380152.8:c.2808_2811del	ENSP00000369497.3:p.Ala938ProfsTer21
BC_P_059	BRCA2	frameshift_variant	Pathogenic	-	ENST00000380152.8:c.2808_2811del	ENSP00000369497.3:p.Ala938ProfsTer21
BC_P_073	BRCA2	frameshift_variant	Pathogenic	-	ENST00000380152.8:c.2808_2811del	ENSP00000369497.3:p.Ala938ProfsTer21
BC_P_130	BRCA2	frameshift_variant	Pathogenic	-	ENST00000380152.8:c.2808_2811del	ENSP00000369497.3:p.Ala938ProfsTer21
BC_P_136	BRCA2	frameshift_variant	Pathogenic	-	ENST00000380152.8:c.2808_2811del	ENSP00000369497.3:p.Ala938ProfsTer21
BC_P_178	BRCA2	frameshift_variant	Pathogenic	-	ENST00000380152.8:c.2808_2811del	ENSP00000369497.3:p.Ala938ProfsTer21
BC_P_183	BRCA2	frameshift_variant	Pathogenic	-	ENST00000380152.8:c.2808_2811del	ENSP00000369497.3:p.Ala938ProfsTer21
BC_P_185	BRCA2	frameshift_variant	Pathogenic	-	ENST00000380152.8:c.2808_2811del	ENSP00000369497.3:p.Ala938ProfsTer21
BC_P_003	BRCA2	frameshift_variant	-	-	ENST00000380152.8:c.6262_6278del	ENSP00000369497.3:p.Thr2088LeufsTer6
BC_P_166	FAH	stop_gained,splice_region_variant	Pathogenic	-	ENST00000561421.6:c.709C>T	ENSP00000453347.2:p.Arg237Ter
BC_P_014	FANCI	splice_acceptor_variant	-	-	ENST00000310775.12:c.2292-1G>C	-
BC_P_073	NF1	start_lost	Pathogenic	-	ENST00000358273.9:c.1A>G	ENSP00000351015.4:p.Met1?
BC_P_088	BRCA1	frameshift_variant	Pathogenic	-	ENST00000357654.9:c.4658del	ENSP00000350283.3:p.Leu1553CysfsTer6
BC_P_123	BRCA1	stop_gained	Pathogenic	-	ENST00000357654.9:c.4524G>A	ENSP00000350283.3:p.Trp1508Ter
BC_P_082	BRCA1	frameshift_variant	Pathogenic	-	ENST00000357654.9:c.3083del	ENSP00000350283.3:p.Arg1028LeufsTer20
BC_P_170	BRCA1	stop_gained	Pathogenic	-	ENST00000357654.9:c.1066C>T	ENSP00000350283.3:p.Gln356Ter
BC_P_094	BRCA1	frameshift_variant	Pathogenic	-	ENST00000357654.9:c.411dup	ENSP00000350283.3:p.Leu138SerfsTer4

## Sheet: Table S6
label	num_case_entire_cohort	num_control_entire_cohort	num_total_entire_cohort	auc_entire_cohort	num_case_non_PV_carriers_only	num_control_non_PV_carriers_only	num_total_non_PV_carriers_only	auc_non_PV_carriers_only	auc_diff	auc_diff_relative	failed_trial	total_trial	pval
Any cancer occurence in up to 2nd degree relative	86	114	200	0.546512	66	100	166	0.591061	0.044549	0.0815152	131	10000	0.0131
Any cancer occurence in 1st degree relative	45	155	200	0.589534	36	130	166	0.650427	0.0608933	0.103291	145	10000	0.0145
Any cancer occurence in 1st degree relative	45	155	200	0.589534	36	130	166	0.650427	0.0608933	0.103291	149	10000	0.0149
BC occurence in 1st degree relative	25	175	200	0.662629	18	148	166	0.772523	0.109894	0.165845	136	10000	0.0136
